# Supplementary material for: Systemic Protein Biomarkers, Composite Blood Inflammatory Indices and Cellular Ratios in Metastatic Colorectal Cancer: Potential Therapeutic Targets
Source: Diseases. 2026 Apr 27;14(5):153. doi: 10.3390/diseases14050153 (PMC13205856; doi:10.3390/diseases14050153)
Supplement: Supplementary file 1 [file diseases-14-00153-s001.zip]

Archive with 1 entries (1 files):
- diseases-4217187-supplementary.pdf
